# Supplementary material for: The Mutational Landscape of Early-Onset Breast Cancer: A Next-Generation Sequencing Analysis
Source: Front Oncol. 2022 Jan 21;11:797505. doi: 10.3389/fonc.2021.797505 (PMC8813959; doi:10.3389/fonc.2021.797505)
Supplement: Supplementary file 1 [file DataSheet_1.xlsx]

## Sheet: Φύλλο1
NAME	GENDER	DOB	FAMILY HISTORY	8888	AGE(TIME OF DIAGNOSIS)	DATE OF DIAGNOSIS	MENOPAUSAL STATUS	SURGERY	STAGE	BREAST LOCATION	T	N	M	HISTOLOGICAL	ER (AT INITIAL DIAGNOSIS)	PR(AT INITIAL DIAGNOSIS)	HER2 (AT INITIAL DIAGNOSIS)	KI67 (AT INITIAL DIAGNOSIS)	GRADE	COMMORBIDITIES	ADJUVANT CHEMOTHERAPY	ADJUVANT CHEMOTHERAPY DRUGS	C1D1	DATE OF LAST CHEMOTHERAPY	ADJUVANT HORMONE TREATMENT	ADJUVANT ANTI-HER2 TREATMENT	ADJUVANT RADIATION THERAPY	PD	DATE OF PD	METASTATIC SITES	SECOND CHEMOTHERAPY	LINES OF CHEMOTHERAPY	DEATH	DOD	over40	PFS/DFS
1	F	25/5/1988	0		31	19/2/2019	Premenopausal	YES	IA	RIGHT	1	0	0	IDC	0	0	0	1	3	NO	YES	Docetaxel, Cyclophosphamide	21/5/2019	23/7/2019	1	0	1	0	NO	NO	NO	1	0	0	0	28
2	F	20/9/1980	1		39	22/1/2019	Premenopausal	YES	IIA	LEFT	1	1	0	IDC	1	1	1	1	3	ENDOMITRIOSIS	YES	Epirubicin, Cyclophosphamide, Docetaxel	18/3/2019	25/7/2019	1	1	1	0	NO	NO	NO	1	0	0	0	30
3	F	1982-11-07	0		33	20/11/2015	Premenopausal	YES	IIB	RIGHT	2	1	0	IDC	1	1	0	1	3	NO	YES	Epirubicin, Cyclophposphamide, Docetaxel	29/12/2015	19/5/2016	1	0	1	1	22/11/2017	Liver, Bones, LN	YES	???	0	0	0	24
4	F	1990-06-19	0		28	15/10/2018	Premenopausal	YES	IIIA	LEFT	2	2	0	IDC	1	1	1	1	3	NO	YES	Docetaxel, Cyclophosphamide, Epirubicin	2018-07-11	2019-05-04	0	1	0	0	NO	NO	NO	1	0	0	0	26
5	F	1989-09-05	0		29	13/09/2018	Premenopausal	YES	IIIC	LEFT	4	3	0	IDC	1	0	0	1	2	NO	NO (neoadjuvant)	Epirubicin, Cyclophosphamide, Docetaxel	17/10/2018	2019-12-03	1	0	0	1	2019-06-09	LIVER, BONEs	YES	3	0	0	0	11
6	F	1983-12-10	1		36	16/10/2019	Premenopausal	YES	IA	RIGHT	1	0	0	IDC	1	1	1	0	2	NO	YES	Epirubicin, Cyclophosphamide, Docetaxel	18/12/2019	29/4/2020	1	1	1	0	NO	NO	NO	1	0	0	0	21
7	F	22/3/1983	0		34	14/12/2017	Premenopausal	NO	IV	RIGHT	X	X	1	IDC	1	1	0	1	2	HODGKIN LYMPHOMA	NO	NO	2018-12-01	15/6/2018	1	0	0	0	NO	Bones, LIVER	NO	1	0	0	0	48
8	F	15/4/1980	1		37	2017-10-04	Premenopausal	YES	IIA	RIGHT	2	0	0	IDC	1	1	0	0	1	NO	NO	NO	NO	NO	1	0	1	0	NO	NO	NO	0	0	0	0	53
9	F	1987-04-02	0		32	2019-02-12	Premenopausal	YES	IIA	LEFT	2	0	0	IDC	1	1	0	0	3	NO	YES	Epirubicin, Cyclophosphamide, Docetaxel	2020-11-02	26/06/20	1	0	0	0	NO	NO	NO	1	0	0	0	19
10	F	1984-03-03	0		35	2019-04-07	Premenopausal	YES	IA	LEFT	1	0	0	IDC	1	1	0	1	2	NO	NO	NO	ΝΟ	ΝΟ	1	0	1	0	NO	NO	NO	0	0	0	0	26
11	F	1981-01-05	0		38	2019-01-09	Premenopausal	YES	IIB	RIGHT	2	1	0	IDC	1	1	0	1	3	NO	YES	Epirubicin, Cyclophposphamide, Docetaxel			1	0	1	0	NO	NO	NO	1	0	0	0	24
12	F	1975-01-03	0		40	2017-01-11	Premenopausal	YES	IIIC	LEFT	3	3	0	ILC	0	0	1	0	3	NO	YES	Epirubicine, Cyclophosphamide, Docetaxel	27/11/2017	23/04/2018	0	1	1	0	NO	NO	NO	1	0	0	0	46
13	F	14/9/1987	1		30	2017-07-04	Premenopausal	YES	IIIC	LEFT	2	3	0	IDC	1	1	0	0	3	NO	YES	Epirubicin , Cyclophosphamide, Docetaxel	23/05/2017	2017-09-10	1	0	1	1	2019-06-08	Lymph nodes, sternum, mediastenum	YES	2	0	0	0	27
14	F	1987-09-05	1		33	15/1/2020	Premenopausal	YES	IIIA	RIGHT	3	2	0	IDC	1	1	0	1	3	NO	YES (NEOADJUVANT)	Epirubicin , Cyclophosphamide, Docetaxel	29/01/20	24/07/20	1	0	1	0	NO	NO	NO	1	0	0	0	21
15	F	1982-12-10	0		38	2020-01-07	Premenopausal	YES	IA	RIGHT	1	0	0	IDC	1	1	0	1	3	Multiple sclerosis	NO	NO	NO	NO	1	0	1	0	NO	NO	NO	0	0	0	0	14
16	F	2000-01-02	0		20	19/11/20	Premenopausal	YES	IIIC	LEFT	2	3	0	IDC	1	1	0	1	3	NO	YES	Epirubicin, Cyclophosphamide, Docetaxel	2021-05-01	13/05/21	1	0	1	0	NO	NO	NO	1	0	0	0	9
17	F	20/05/1979	0		40	18/10/2019	Postmenopausal	YES	IA	RIGHT	1	0	0	IDC	1	1	0	1	2	LEIOMYOSARCOMA MHTRAS me lung mets!! (metastasectomy me lobectomy 2018)	NO	NO	NO	NO	1	0	1	0	NO	NO	NO	0	0	0	0	23
18	F	23/7/1982	0		37	19/2/2019	Premenopausal	YES	IIB	RIGHT	2	1	0	IDC	1	1	1	1	3	-	YES	Epirubicin, Cyclophosphamide, Docetaxel	2019-01-04	2019-09-08	1	1	1	0	ΝΟ	ΝΟ	ΝΟ	1	0	0	0	30
19	F	6/12/1975	1		40	2013-12-08	Premenopausal	YES	IIA	LEFT	1	1	0	IDC	1	1	0	0	3	-	YES	Epirubicin, Cyclophosphamide, Docetaxel	22/9/2013	18/2/2014	1	0	1	1	21/1/2015	Lung, Liver, Bones	YES	3	0	0	0	16
20	F	14/08/1979	0		38	28/6/2019	Premenopausal	YES	IIA	RIGHT	2	0	0	IDC	0	0	0	1	3	-	YES	Epirubicin, Cyclophosphamide, Docetaxel	2019-01-08	2019-10-12	0	0	?	?	?	?	?	?	0	0	0	25
21	F	25/01/1980	0		37	2017-12-11	Premenopausal	YES	IIIA	LEFT	3	2	0	IDC	1	1	0	1	3	-	YES	Epirubicin, Cyclophosphamide, Docetaxel	19/12/2017	25/4/2018	1	0	1	1	26/2/2019	Bones, LNS	YES	6	1	2021-08-05	0	14
22	F	23/8/89	1		32	13/1/2021	Premenopausal	NO	IIIA	LEFT	4	X	0	IDC	0	0	1	1	3	Hyperthyroidism	NO (neoadjuvant)	Epirubicin, Cyclophosphamide, Docetaxel	22/1/2021		0	1	0	0	NO	NO	NO	1	0	0	0	9
23	F	16\3\1979	0		40	5\9\2019	Premenopausal	YES	IIIA	RIGHT	3	1	0	IDC	0	1	0	1	3	ΝΟ	YES	Epirubicin, Cyclophosphamide, Docetaxel	2019-10-22	2020-02-25	1	0	1	1	2020-09-25	Bones, Lung	YES	3	0	0	0	12
24	F	31/08/1975	0		40	22/09/2016	Premenopausal	YES	IIIC	RIGHT	χ	χ	0	IDC	0	0	1	1	2	ΝΟ	NO (neoadjuvant)	Epirubicin, Cyclophosphamide, Docetaxel	2016-05-10	14/02/2017	1	1	1	0	NO	NO	NO	NO	0	0	0	60
25	F	14/10/1984	0		37	15/04/21	Premenopausal	YES	IIB	RIGHT	2	1	0	IDC	0	0	0	1	3	NO	NO (neoadjuvant)	Taxol/Carbo/Epirubicin/Endoxan/Pembrolizumab	28/04/21	24/09/21	0	0	1	0	NO	NO	NO	1	0	0	0	5
26	F	1987-01-08	0		33	23/07/20	Premenopausal	YES	IIIA	RIGHT	3	1	0	IDC	1	1	0	0	3	NO	NO (neoadjuvant)	5-FU/Epirubicin/Endoxan	30/07/20	2020-07-12	1	0	1	0	NO	NO	NO	1	0	0	0	14
27	F	19/08/1979	0		40	2019-08-04	Premenopausal	YES	IIIA	LEFT	3	1	0	IDC	1	1	0	0	2	NO		Epirubicin, Cyclophosphamide, Docetaxel	2019-01-05	2019-01-10	1	0	1	1	2020-11-12	LOCAL RELAPSE	YES	2	0	0	0	19
28	F	1979-01-01	1		40	15/07/2020	Premenopausal	YES	IIIC	LEFT	2	3	0	IDC	0	0	0	1	3	NO	NO (NEOADJUVANT)	Epirubicin , Cyclophosphamide, Docetaxel	15/07/2020	15/10/2020	0	0	1	0	NO	NO	NO	1	0	0	0	14
29	F	1975-01-01	1		40	2020-07-01	Premenopausal	YES	IIIA	RIGHT				IDC	1	1	0	1	3						1	0	1	0	ΝΟ	NO	NO	1	0	0	0
30	F	1979-04-06	0		40	28/11/2019	Premenopausal	YES	IIA	LEFT	2	0	0	IDC	1	1	1	1	2	NO	YES	Epirubicin, Cyclophoshpamide, Docetaxel/Herceptin/Perjeta	29/01/20	17/06/20	1	1	1	0	NO	NO	NO	1	0	0	0	20
31	F	13/01/1982	1		37	29/11/2019	Premenopausal	YES	IIB	RIGHT	2	1	0	IDC	1	0	0	1	3	NO	YES	Epirubicin, Cyclophosphamide, Docetaxel			1	0	1	1	16/11/20	LUNG	YES	4	0	0	0	11
32	F	29/10/1982	0		37	14/05/2019	Premenopausal	YES	IV	RIGHT	2	1	1	IDC	1	1	0	1	3	NO	NO	NO	NO	NO	0	0	0	0	NO	LIVER, BONEs	YES	2	0	0	0	27
33	F	1962-11-03	0		57	27/8/2019	Postmenopausal	YES	IIA	RIGHT	2	0	0	IDC	0	0	0	1	3	NO	YES	Epirubicin, Cyclophosphamide, Docetaxel, Carboplatin	2019-10-09	14/1/2020	0	0	YES	0	NO	NO	NO	1	0	NO	1	24
34	F	25/4/1972	0		47	24/10/2019	Premenopausal	YES	IΑ	RIGHT	1	0	0	IDC	0	0	0	1	3	NO	YES	Epirubicin, Cyclophosphamide, Docetaxel	27/11/2019	2020-03-04	0	0	YES	0	NO	NO	NO	1	0	NO	1	15 months
35	F	25/12/1964	0		52	2016-09-05	Premenopausal	YES	ΙΙΒ	RIGHT AND LEFT	R:T2, L: T2	R:N0, L:N1	0	ILC	1	1	0	0	3	No	YES	Epirubicin, Cyclophosphamide, Docetaxel	2016-09-05	2016-12-19	1	0	YES	0	NO	NO	NO	1	0	NO	1	58
36	F	30/3/1952	0		67	2019-11-09	Postmenopausal	YES	IA	LEFT	1	0	0	IDC	0	0	0	0	1	Hypothyroidism, asthma,	YES	Cyclophosphamide, Docetaxel	30/9/2019	2019-03-12	0	0	YES	0	NO	NO	NO	1	0	NO	1	24 months
37	F	1972-10-01	1		47	2019-02-12	Premenopausal	YES	IIA	LEFT	1	1	0	IDC	1	1	0	0	2	Hypothyroidism	YES	Epirubicin, Cyclophosphamide, Docetaxel	27/1/2020	15/6/2020	1	0	YES	0	NO	NO	NO	1	0	NO	1	15 months
38	F	28/8/1945	0		74	2019-05-12	Postmenopausal	YES	ΙΙΙΒ	LEFT + RIGHT	L4, R1	L0 R0	L0 R0	ILC	1	1	0	0	2	Hypertension, ENDOMETRIAL CANCER, Left oncectomy + LN + chemotherapy, radiotherapy, hormonotherapy(Nolvadex)	NO	NO	NO	NO	1	0	NO	0	NO	NO	NO	0	0	NO	1	17
39	F	18/11/1945	0		74	19/12/2019	Postmenopausal	YES	IIA	LEFT	2	0	0	IDC	0	0	0	1	3	Diabetes, Hypertension, Dislipidemia	YES	Epirubicin, Cyclophosphamide, Docetaxel	24/1/2020	15/6/2020	0	0	YES	0	NO	NO	NO	1	0	NO	1	23
40	F	28/10/1957	0		62	2019-07-11	Postmenopausal	YES	ΙΙΙΑ	LEFT + RIGHT	R:T2, L:T1	R:N2, L: N0	0	IDC	1	1	0	1	3	Diabetes, Bipolar disorder	YES	Epirubicin, Cyclophosphamide, Docetaxel	20/02/20	30/06/20	1	0	YES	0	NO	NO	NO	1	0	NO	1	24
41	F	1943-10-02	0		75	2018-01-01	Postmenopausal	NO	IV	RIGHT	x	x	1	IDC	1	1	0	0	2	NO	NO	NO	26/01/2018	?	0	0	NO	1	2019-01-02	Lungs, Liver	YES	3	0	NO	1	13 months
42	F	1975-10-01	0		44	25/06/2019	Premenopausal	YES	IIA	RIGHT	2	0	0	IDC	1	1	0	0	2	NO	NO				1	0	NO	0	NO	NO	NO	0	0	NO	1	15
43	F	16/7/1951	0		69	29/4/2020	Postmenopausal	YES	ΙΑ	LEFT	1	0	0	IDC	0	0	0	1	3	Diabetes, Hypertension, Breast Ca (1995) RIGHT : Right mastectomy and chemotherapy, ovarian Ca (chemotherapy )	YES	Docetaxel , Cyclophosphamide	2020-03-06	24/06/20	0	0	YES	0	?	?	?	1	0	NO	1	15
44	F	15/06/1933	0		74	20/11/2007	Postmenopausal	YES	IV	RIGHT	x	x	1	IDC	1	1	0	0	2	COPD	NO	NO	NO	NO	0	0	NO	1	2013-04-11	lung, bone	YES	6	0	NO	1	71
45	F	19/09/1975	0		44	26/06/2019	Premenopausal	YES	IIIA	LEFT	1	2	0	IDC	1	1	0	1	3		YES	Epirubicin, Cyclophosphamide, Docetaxel	26/06/2019	29/10/2019	1	0	YES	0	NO	NO	NO	0	0	NO	1	27
46	F	29/10/1952	0		67	2019-01-11	Postmenopausal	YES	IIIA	RIGHT	2	2	0	IDC	1	1	0	1	2	Hypertension, aneyrysm of aorta, Nephrolithiasis	YES	Docetaxel, Cyclophosphamide	2019-02-12	2020-03-02	1	0	YES	1	2021-03-06	bone, liver, lung	YES	2	0	NO	1	18months
47	F	21/6/1962	0		57	17/7/2019	Postmenopausal	YES	IIIA	RIGHT	2	2	0	IDC	1	0	0	1	3		YES	Epirubicin, Cyclophosphamide, Docetaxel	2019-11-09	14/1/2020	1	0	YES	0	NO	NO	NO	1	0	NO	1	24
48	F	1972-08-03	1		48	30/04/20	Premenopausal	YES	IA	LEFT	1	0	0	IDC	0	0	0	1	3	ημικρανία, appendicectomy	YES	Cyclophosphamide, Docetaxel	25/6/2020	27/8/2020	0	0	NO	0	NO	NO	NO	1	0	NO	1	15
49	F	27/03/1967	0		57	23/08/2019	Perimenopausal	YES	IIIC	LEFT	1	3	0	IDC	1	1	0	1	3	LUNG CANCER 2o prwtopathes	YES	Epirubicine, Cyclophosphamide, Docetaxel	30/09/2019	2020-11-02	1	0	YES	0	NO	no	NO	1	0	NO	1	24
50	F	27/3/1961	1		58	19/12/2019	Postmenopausal	YES	IIIA	LEFT	2	2	0	IDC	1	0	0	1	3	Diverticular disease, aortal dilatation	YES	Epirubicine, Cyclophosphamide, Docetaxel	27/1/2020	2020-09-06	1	0	YES	0	NO	NO	NO	1	0	NO	1	20
51	F	16/05/1950	0		52	17/11/2002	Perimenopausal	YES	ΙΙΑ	RIGHT	2	0	0	IDC	0	1	0	1	3	4 αποβολές/εκτρώσεις	YES	ADRIA/ENDOXAN	2002-02-12	24/03/2003	1	0	No	1	2020-06-11	LEFT BREAST WITH BONE METS	YES	2	0	No	1	216
52	F	17/6/1975	1		44	24/06/2019	Premenopausal	YES	IIIA	LEFT	1	2	0	IDC	1	1	0	1	2	Hypothyroidism, endometriosis, TIUF	YES	Epirubicine, Cyclophosphamide, Docetaxel	19/7/2019	25/11/2019	1	0	YES	0	NO	NO	NO	1	0	NO	1	26
53	F	1962-02-11	0		57	29/07/2019	Postmenopausal	YES	IV	RIGHT	x	x	1	IDC	0	0	0	1	3	Diabetes, Hypertension, Hypothyroidism, Depression , Dyslipidemia	NO (1hs grammhs)	Abraxane/Atezolizumab	2020-10-07	30/08/21	0	0	NO	1	2021-01-09	LIVER	NO	1	0	NO	1	14
54	F	26/03/1949	0		67	23/03/2016	Postmenopausal	NO	IV	LEFT	x	x	1	IDC	1	1	0	0	1	Hypertension, depression	NO	NO	NO	NO	0	0	NO	1	23/05/2017	BONE	YES	6	0	NO	1	13
55	F	27/4/1977	0		42	2019-10-11	Premenopausal	YES	IIB	LEFT	3	0	0	IDC	1	1	0	0	2	Liver and renal cysts, endomitriosis	YES	Cyclophosphamide, Docetaxel	2019-12-11	13/1/2020	1	0	YES	0	NO	NO	NO	1	0	NO	1	22
56	F	1975-06-10	1		45	20/5/2020	Perimenopausal	YES	IIIB	RIGHT	4	0	0	IDC	1	0	0	1	3	Gastritis, CBD,	YES	Epirubicine, Cyclophosphamide, Docetaxel	15/7/2020	23/11/2020	1	0	YES	0	NO	NO	NO	1	0	NO	1	14
57	F	1960-12-09	0		59	2019-12-08	Perimenopausal	YES	IIA	LEFT	1	1	0	IDC	0	0	0	1	3	Hyperlipidemia	YES	Epirubicin , Cyclophosphamide, Docetaxel	16/10/2019	25/2/2020	0	0	YES	0	NO	NO	NO	1	0	NO	1	23
58	F	27/10/1973			45	2018-02-10	Premenopausal	YES	IA	RIGHT	1	0	0	IDC	0	0	0	1	3	NO	YES	Epirubicine, Cyclophosphamide, Docetaxel	23/11/2018	2019-08-04	0	0	YES	0	NO	NO	NO	1	0	NO	1
59	F	15/2/1940	0		80	26/03/20	Postmenopausal	YES	IIA	RIGHT	2	0	0	IDC	0	0	1	1	3	Pacemaker, Hypertension	YES	Paclitaxel	2020-04-05	20/7/2020	0	1	YES	0	NO	NO	NO	1	0	NO	1	16
60	F	27/3/1963	0		55	2018-01-06	Postmenopausal	YES	IA	RIGHT	1	0	0	IDC	1	1	0	0	2	2009: Ovarian Ca, hysterectomy + chemotherapy	NO	NO	NO	NO	1	NO	NO	0	NO	NO	NO	0	0	NO	1	40
61	F	1964-03-03	1		50	26/6/2014	Postmenopausal	YES	IA	LEFT	1	0	0	IDC	1	1	1	0	2	NO	YES	Epirubicine, Cyclophosphamide, Docetaxel	2014-10-07	26/11/2014	1	1	YES	0	NO	NO	NO	1	0	NO	1	86
62	F	17/8/1952	0		66	31/5/2018	Postmenopausal	YES	IIB	LEFT	2	1	0	IDC	0	0	0	1	3	Osteoporosis, Arterial Hypertension	YES	Epirubicin, Cyclophosphamide, Paclitaxel	19/06/2018	2018-06-11	0	0	YES	0	NO	NO	NO	1	0	NO	1	40
63	F	1958-02-05	1		62	25/11/2020	Postmenopausal	YES	IA	LEFT	1	0	0	IDC	1	1	0	0	2	Cholecystectomy	NO	NO	NO	NO	1	0	NO	0	NO	NO	NO	NO	0	NO	1	10
64	F	20/7/1976	1		44	2020-12-06	Premenopausal	YES	IA	RIGHT	1	0	0	IDC	1	1	1	1	3	NO	YES	Doxorubicin, Cyclophosphamide, Docetaxel	14/7/2020	17/11/2020	1	1	NO	0	NO	NO	NO	1	0	NO	1	14
65	F	23/3/1974	1		46	2020-05-11	Premenopausal	YES	IIA	LEFT	2	0	0	IDC	1	1	1	1	3	Appendicectomy, Brain hemangioma	YES	Epirubicin, Cyclophosphamide, Docetaxel	23/12/2020	2021-06-05	1	1	NO	0	NO	NO	NO	1	0	NO	1	9
66	F	25/7/1964	1		56	17/7/2020	Postmenopausal	YES	IIA	RIGHT	2	0	0	IDC	1	1	0	0	2	NO	YES	Epirubicin, Cyclophosphamide, Docetaxel	17/11/2020	30/03/21	1	0	NO	0	ΝΟ	NO	NO	1	0	ΝΟ	1	10
67	F	20/5/1962	0		57	18/11/2019	Postmenopausal	YES	IIIC	RIGHT	2	3	0	IDC	1	1	0	1	3	Meningioma, Schizophrenia, Apendicectomy, Hodgkin lymphoma under chemotherapy	YES	Docetaxel, Cyclophosphamide, meta Epirubicin	23/12/2019	16/04/20	1	0	YES	1	2020-07-07	Bones, liver	YES	3	0	NO	1	8
68	F	1972-06-02	1		48	2020-01-09	Premenopausal	NO	IIIB	LEFT	4	2	0	IDC	1	1	0	1	3	NO	YES	Capecitabine	21/06/21	28/08/21	1	0	YES	0	NO	NO	NO	1	0	NO	1	12
69	F	26/11/1957	0		53	17/11/2010	Postmenopausal	YES	ΙΒ	LEFT + RIGHT	R:1	R:0	0	IDC	1	1	0	0	3	Hypothyroidism	YES	Epirubicin/Endoxan	2015-05-02	2015-01-05	1	0	NO	1	2017-07-09	LUNG	YES	4	0	NO	1	29
70	F	1941-07-07	1		79	2020-06-08	Postmenopausal	YES	IIB	LEFT	2	1	0	ILC	1	0	0	1	1	Ca Thyroid, Hypertension, Hyperlipidemia	NO (logw PS)	NO	NO	NO	1	0	YES	0	NO	NO	NO	0	0	NO	1	12
71	F	25/10/1959	1		60	28/11/2019	Postmenopausal	YES	IA	RIGHT	1	0	0	IDC	1	1	0	1	2	Hypothyroidism, Hypercholesterolemia, TBC, inomuwmata endomhtriou	YES	Docetaxel, Cyclophosphamide	2020-12-03	21/05/2020	1	0	YES	0	NO	NO	NO	1	0	0	1	18
72	F	1969-04-05	0		48	24/04/2017	Perimenopausal	YES	IV	LEFT	x	x	1	IDC	1	1	0	0	2	NO	NO (1hs grammhs)	Afinitor/Aromacin	NO	NO	1	0	NO	1	25/09/2018	LNs, Pleural effusion	YES (Faslodex/palbociclib)	7	1	25/03/21	1	16
73	F	15/10/1975	1		45	27/7/2020	Premenopausal	NO	IV	LEFT	X	X	1	IDC	1	1	1		3	NO	NO (1hs grammhs)	ΝΟ	2020-06-08	25/01/2021	1	1	NO	1	2021-02-06	Liver, LNs	YES	2	0	0	1	10
74	F	1963-07-07	0		57	22/06/20	Postmenopausal	YES	IV (Liver)	RIGHT	3	1	1	IDC	1	1	0	1	3	Hyperthyroidism	NO (1hs grammhs)	NO	NO	NO	1	0	NO	0	NO	Liver	NO	1	0	NO	1	14
75	F	30/01/1967	1		53	16/10/20	Postmenopausal	YES	IA	RIGHT	1	0	0	IDC	1	1	0	0	2	Hysterectomy bilateral (BRCA1+)	Yes	Docetaxel/Carboplatin	18/12/20	19/02/21	1	0	YES	0	NO	NO	NO	1	0	NO	1	9
76	F	24/05/1977	1		43	23/11/20	Premenopausal	YES	IIB	LEFT	2	1	0	IDC	1	1	0	0	2	NO	YES	Docetaxel/Cyclophosphamide	2021-04-01	2021-08-03	1	0	YES	0	NO	NO	NO	1	0	NO	1	9
77	F	28/11/1955	1		65	2020-02-12	Postmenopausal	YES	IA	LEFT	1	0	0	IDC	1	1	0	0	1	Psoriasis	NO	NO	NO	NO	1	0	YES	0	NO	NO	NO	0	0	NO	1	9
78	F	1942-01-07	0		76	2018-12-12	Postmenopausal	NO	IV	LEFT+RIGHT	x	x	1	IDC	1	1	0	0	2	COLON CANCER (Right hemicolectomy 11/2013 T2N0M0)	NO (1hs grammhs)	NO	NO	NO	0	0	NO	0	NO	Lung	NO	NO	0	NO	1	30
79	F	16/10/1946	1		74	2021-04-01	Postmenopausal	YES	IV	LEFT	2	3	1	ILC	1	1	0	1	3	HYPERLIPIDEMIA, Hypothyroidism, KOYME logw inomuwmatwn	NO (1hs grammhs)	NO	NO	NO	1	0	NO	0	NO	BONES	NO	1	0	NO	1	9
80	F	1941-12-06	1		68	2009-09-09	Postmenopausal	YES	IIIC	LEFT	1	3	0	IDC	0	0	1	0	3	NO	YES	Epirubicin, Taxol, CMF	2009-09-09	2010-05-01	0	1	YES	0	NO	NO	NO	1	0	NO	1	144
81	F	1947-03-22	0		73	2020-05-10	Postmenopausal	NO	IV	RIGHT	3	X	1	IDC	1	1	0	0	1	Hypertension, Glaucoma, Appendicectomy	NO (1hs grammhs)	ΝΟ	NO	NO	1	0	NO	0	ΝΟ	Lung	NO	1	0	NO	1	10
82	F	1966-03-07	0		55	2021-08-04	Postmenopausal	NO	IIIB	LEFT	4	2	0	IDC	0	0	0	1	3	Hypothyroidism, Nephrolithiasis	NO (neoadjuvant)	Paclitaxel, Carboplatin, Pembrolizumab, Epirubicin, Endoxan, Pembrolizumab	NO	NO	0	0	NO	0	NO	NO	NO	1	0	NO	1	5
83	F	1966-03-08	0		53	15/01/2019	Perimenopausal	YES	IA	RIGHT	1	0	0	IDC	1	1	1	0	2	Addison's, Hypothyroidism	YES	Docetaxel, Carboplatin	14/3/2019	2019-04-07	1	1	NO	0	NO	NO	NO	1	0	NO	1	30
84	F	1974-02-02	1	NO	45	2019-09-13	Postmenopausal	YES	IIIA	LEFT	1	2	0	IDC	1	0	0	0	1	Ovarian cancer	YES	5FU, Epiribicin, Cyclophosphamide	2019-11-10	30/1/2020	0	0	YES	1	2020-09-03	Lymph nodes, peritoneum	YES	4	1	13/1/2021	1	5
85	F	1957-03-05	0		63	2020-03-06	Postmenopausal	NO	IV	RIGHT	X	X	1	IDC	1	1	0	1	3	Hypertension, PAF	NO	-	2020-03-07	2020-04-09	0	0	ΝΟ	1	2020-07-09	Liver, bones	YES	5	0	NO	1	2
86	F	15/6/1975	1		45	15/6/2020	Premenopausal	YES	IΑ	LEFT	1	0	0	IDC	0	0	1	1	3	-	YES	Docetaxel, Carboplatin	2020-06-07	2020-08-10	0	1	YES	0	ΝΟ	ΝΟ	ΝΟ	1	0	ΝΟ	1	14
87	F	17/11/1956	0		64	17/2/2020	Postmenopausal	YES	IIA	LEFT	2	0	0	IDC	1	1	0	1	2	Endometrial Cancer ( endometrioeides stadio IA )	YES	Docetaxel, Cyclophosphamide	24/4/2020	26/6/2020	1	0	YES	0	-	-	-	1	0	-	1	19
88	F	1963-06-09	0		53	2016-07-01	Perimenopausal	YES	IIIB	RIGHT	4	1	0	IDC	0	0	1	0	2	Hypertension, Hypothyroidism, Hypercholesterolemia, Second primary Breast Cancer	YES	Epirubicin, Cyclophosphamide, Docetaxel	17/2/2016	29/6/2016	0	1	YES	0	-	-	-	1	0	-	1	67
89	F	25/10/1959	1		60	2019-01-07	Postmenopausal	YES	IV	RIGHT	4	1	1	IDC	1	1	1	1	3	ΝΟ	NO (1hs grammhs)	Docetaxel/Herceptin/Perjeta	2019-01-08	21/11/2019	1	1	NO	1	2020-12-10	Bones, LNS, Skin	YES	5	1	24/08/21	1	14
90	F	1950-12-05	0		62	2012-09-08	Postmenopausal	YES	IIIB	RIGHT	4	2	0	ILC	1	1	0	0	2	ΝΟ	YES	Paclitaxel, Farmorubicin	2012-01-09	2012-01-12	1	0	YES	1	2019-05-09	Bones	YES	4	1	21/8/2020	1	84
91	F	16\6\1961	0		55	23\5\2016	Postmenopausal	NO	IV	RIGHT	X	X	1	IDC	1	1	0	1	3	Hypothyroidism	NO (1hs grammhs)	NO	09\6\2016	3\11\2016	0	0	NO	1	4\7\2017	Lymph nodes, Lung, Bones	YES	11	0	NO	1	13
92	F	1955-05-03	1		65	20/11/20	Postmenopausal	YES	IIB	RIGHT	2	1	0	IDC	1	1	0	1	2	LUNG CANCER stIA (surgically resected-2018), COPD, thromboembolic disease of lower limbs, Dyslipidemia, cholocystectomy, appendicectomy	YES	Epirubicin, Cyclophosphamide, Docetaxel	20/1/2021	18/6/2021	1	0	YES	0	NO	NO	NO	1	0	NO	1	9
93	F	19/3/1962	1		58	21/8/2020	Postmenopausal	YES	IIB	LEFT	3	0	0	metaplastiko	0	0	0	1	3	NO	YES	Epirubicin, Cyclophosphamide, Docetaxel, Carboplatin	30/11/20	2021-06-04	0	0	YES	0	NO	NO	NO	1	0	NO	1	10
94	F	20/10/1954	0		66	2020-05-10	Postmenopausal	YES	IA	LEFT	1	0	0	IDC	0	0	0	1	3	Hypothyroidism(thyroidectomy), mitral prolapse, pituitary adenoma, splynectomy, cholecystectomy	YES	Docetaxel, Cyclophosphamide	2020-10-11	13/01/2021	0	0	YES	0	NO	NO	NO	1	0	NO	1	10
95	F	1971-12-02	1		49	2020-09-12	Perimenopausal	YES	IIA	LEFT	1	1	0	IDC	0	0	0	1	3	Hypercholesterolemia	YES	Epirubicin, Cyclophosphamide, Docetaxel	2021-01-03	30/06/2021	0	0	YES	0	NO	NO	NO	1	0	ΝΟ	1	6
96	F	22/12/1952	1		54	25/04/2006	Perimenopausal	YES	IIA	LEFT	2	0	0	IDC	1	1	0	0	3	2o PRWTOPATHES LEFT BREAST (03/2021: AR mastectomy)	YES	Epirubicin, Cyclophosphamide, Docetaxel	?	?	1	0	YES	1	2021-05-03	LOCAL RELAPSE	NO	NO	0	NO	1	180
97	F	1941-10-03	1		63	24/04/2004	Postmenopausal	YES	IV	LEFT	χ	χ	1	IDC	1	1	0	0	3	Hyperlipidemia	NO	NO	NO	NO	1	0	YES	1	2020-01-12	LOCAL RELAPSE AND RIGHT LNs	NO	1	0	NO	1	176
98	F	23/08/1969	0		49	2018-05-09	Premenopausal	YES	IA	Left	1	0	0	IDC	1	1	1	0	3	Brogxokhlh kai thyroidectomy (2012)	YES	Docetaxel, Carboplatin, Herceptin	29/10/2018	18/02/2019	1	1	NO	0	NO	NO	NO	1	0	NO	1	36
99	F	1957-01-01	0		62	18/03/2019	Postmenopausal	YES	IIIA	LEFT	2	2	0	IDC	0	0	0	0	3	NO	YES	Epirubicin, Cyclophosphamide, Docetaxel	31/05/2019	2019-04-10	0	0	YES	0	NO	No	NO	1	0	NO	1	28
100	F	1963-11-08	1		57	2020-08-12	Postmenopausal	YES	ΙΙΒ	LEFT	x	x	0	IDC	0	0	0	1	3	NO	NO (neoadjuvant)	Epirubicin, Cyclophosphamide, Docetaxel, Carboplatin	14/12/20	19/04/21	0	0	NO	0	NO	NO	NO	1	0	NO	1	9
101	F	28/08/1974	1		47	22/01/2021	Perimenopausal	YES	IA	LEFT	1	0	0	IDC	0	0	0	1	3	NO	YES	Epirubicin, Cyclophosphamide, Docetaxel	2021-09-03	2021-05-08	0	0	YES	0	NO	NO	NO	1	0	NO	1	6
102	F	18/02/1961	1		54	2015-12-10	Postmenopausal	YES	IIIA	RIGHT	1	2	0	IDC	1	1	0	1	3	PAF 2013, DYSLIPIDEMIA 2013, HYPOTHYROIDISM, DEPRESSION, ΚΟΥΜΕ 2001	YES	Epirubicin, Cyclophosphamide, Docetaxel	25/11/2015	2016-03-03	1	0	YES	0	NO	NO	YES	2	0	NO	1	70
103	F	21/08/1974	0		46	2020-09-09	Premenopausal	YES	IA	LEFT	1	0	0	IDC	1	1	0	0	2	NO	NO	NO	NO	NO	1	0	NO	0	NO	NO	NO	0	0	NO	1	12
104	F	23/07/1942	0		77	20/12/2019	Postmenopausal	YES	IIIC	LEFT	2	3	0	IDC	0	0	0	1	3	Hypertension, Hypothyroidism, Hyperlipidemia	YES	Taxotere/Carboplatin, meta Epirubicin/Endoxan	2020-04-02	meta STOP	0	0	NO	1	20/08/20	LIVER, BONE, LNs	YES	3	0	NO	1	6
105	F	1970-01-07	0		49	26/09/2019	Premenopausal	YES	IIA	RIGHT	2	0	0	IDC	1	1	1	1	2	HCV, Hypothyroidism	YES	Epirubicin, Cyclophosphamide, Docetaxel	2019-11-12	30/04/20	1	1	YES	0	NO		NO	1	0	NO	1	21
106	F	1957-07-01	1		64	2021-05-01	Postmenopausal	YES	IIB	LEFT	3	0	0	IDC	0	0	1	1	2	Psoriasis, Hypothyroidism, Osteoporosis, Hyperlipidemia	NO (neoadjuvant)	Epirubicin, Cyclophosphamide, Docetaxel	2021-10-02	30/06/21	0	1	YES	0	NO	NO	NO	1	0	NO	1	7
107	F	18/11/1942	1		68	2010-04-01	Postmenopausal	YES	IV	LEFT	2	2	1	IDC	1	1	0	0	3	Diabetes, Hypertension	NO (1hs grammhs)	Taxotere, Avastin	21/01/2011	27/05/2011	1	0	NO	1	2017-10-10	BONE	YES	3	0	NO	1	82
108	F	1974-12-10	0		46	21/12/20	Premenopausal	YES	IA	RIGHT	1	0	0	IDC	1	1	0	0	1	NO	NO	NO	NO	NO	1	0	YES	0	NO		NO	0	0	NO	1	9
109	F	30/04/1968	0		52	2020-08-12	Postmenopausal	YES	IIA	LEFT	2	0	0	IDC	0	0	1	1	3	asthma	YES	Epirubicin, Cyclophosphamide, Docetaxel	2021-01-02	2021-09-06	0	1	NO	0	NO	NO	NO	1	0	NO	1	7
110	F	24/11/1961	0		59	17/11/20	Postmenopausal	YES	IIIC	LEFT+RIGHT	L:3 R:3	L:0 R:3	x	IDC	1	1	0	0	2	NO	YES	Epirubicin, Cyclophosphamide, Docetaxel	2021-03-02	2021-09-06	1	0	YES	0	NO	NO	NO	1	0	NO	1	7
111	F	1960-10-10	0		60	16/12/20	Postmenopausal	YES	IIIC	LEFT	1	3	0	IDC	0	0	0	?	3	Diabetes mellitus, Hypertension, Hypothyroidism Hashimoto	YES	Capecitabine	25/08/21		0	0	YES	0	NO		NO	1	0	NO	1	9
112	F	19/10/1967	0		52	23/05/2019	Premenopausal	YES	IV	LEFT	x	x	1	IDC	1	1	0	1	3	Hypothyroidism	NO (neoadjuvant)	Taxol/Carbo	23/05/2019	2019-09-10	1	0	YES	1	2020-02-11	LIVER METS	YES	2	0	NO	1	18
113	F	1971-10-05	0		50	2021-02-04	Premenopausal	YES	IA	RIGHT	1	0	0	IDC	1	1	0	0	1	Hashimoto Hypothyroidism	NO	NO	NO	NO	1	0	YES	0	NO	NO	NO	1	0	NO	1	5
114	F	1966-08-06	0		55	2021-11-02	Postmenopausal	YES	IIIA	LEFT	2	2	0	IDC	0	0	0	1	3	Diabetes, Coronary disease	NO (neoadjuvant)	Taxol/Epirubicin/Endoxan	2021-01-03	2021-02-08	1	0	YES	0	NO	NO	NO	1	0	NO	1	6
115	F	13/10/1966	0		53	2019-05-11	Perimenopausal	NO	IV	LEFT	x	x	1	IDC	0	0	1	1	3	NO	NO (1hs grammhs)	Cisplatin/5-FU/Herceptin/Perjeta	2019-07-11	26/02/20	1	1	NO	0	NO	NO	NO	1	0	NO	1	22
116	F	13/03/1974	1		47	21/12/20	Premenopausal	YES	IA	LEFT+RIGHT	L:T1a R:T1c	L:0, R:0	0	IDC	1	1	0	1	2	Hashimoto, Reumatoid Arthritis, Mhniggiwma KNS	NO	NO	NO	NO	1	0	YES	0	NO	NO	NO	0	0	NO	1	7
117	F	1975-12-02	0		46	21/01/21	Premenopausal	YES	IIIC	LEFT	1	3	0	IDC	1	1	1	1	3	NO	NO (neoadjuvant)	Epirubicin, Cyclophosphamide, Docetaxel, Herceptin, Perjeta	17/02/21	30/06/21	1	1	YES	0	ΝΟ	ΝΟ	ΝΟ	1	0	ΝΟ	1	7
118	F	1967-01-07	0		53	20/03/21	Postmenopausal	YES	IΑ	LEFT	1	0	0	IDC	1	1	0	1	3	NO	NO	NO	NO	NO	1	0	YES	0	NO	NO	NO	0	0	NO	1	7
119	F	1953-10-05	1		68	20/03/21	Postmenopausal	YES	IIA	RIGHT	2	0	0	IDC	1	1	0	1	3	NO	YES	Epirubicin, Cyclophosphamide, Docetaxel	2021-01-04	2021-01-07	1	0	YES	0	NO	NO	NO	1	0	NO	1	5
120	F	26/06/1975	1		43	25/10/2018	Premenopausal	YES	IIA	RIGHT	2	0	0	IDC	1	0	1	1	3	?	YES	Epirubicin, Cyclophosphamide, Docetaxel	27/11/2018	2019-04-04	1	1	YES	0	NO	NO	NO	1	0	NO	1	34
121	F	1960-11-05	0		59	2019-01-07	Postmenopausal	YES	IIB	LEFT	2	1	0	IDC	1	1	0	1	3	?	YES	Epirubicin, Cyclophosphamide, Docetaxel	31/07/2019	2019-11-12	1	0	YES	0	NO	NO	NO	1	0	NO	1	26
122	F	13/04/1969	0		51	20/03/20	Postmenopausal	YES	IIA	LEFT	1	1	0	IDC	1	1	0	1	2	?	YES	Epirubicin, Cyclophosphamide, Docetaxel	2020-07-05	15/09/20	1	0	YES	0	NO	NO	NO	1	0	NO	1	16
